# Supplementary material for: Characterising Sex-Specific Metabolite Differences in New Zealand Geoduck (Panopea zelandica) Using LC-MS/MS Metabolomics
Source: Animals (Basel). 2025 Mar 17;15(6):860. doi: 10.3390/ani15060860 (PMC11939408; doi:10.3390/ani15060860)
Supplement: Supplementary file 1 [file animals-15-00860-s001.zip]

Archive with 1 entries (1 files):
- animals-3512351-supplementary.xlsx
