# Supplementary material for: Characterising Sex-Specific Metabolite Differences in New Zealand Geoduck (Panopea zelandica) Using LC-MS/MS Metabolomics
Source: Animals (Basel). 2025 Mar 17;15(6):860. doi: 10.3390/ani15060860 (PMC11939408; doi:10.3390/ani15060860)
Supplement: Supplementary file 1 [file animals-15-00860-s001.zip › animals-3512351-supplementary.xlsx]

## Sheet: Muscle
Compound Method	GeoGen 1 M	GeoGen 5 M	GeoGen 8 M	GeoGen 14 M	GeoGen 2 M	GeoGen 3 M	GeoGen 4 M	GeoGen 7 M	GeoGen 11 M	GeoGen 12 M	GeoGen 13 M
L-Malic acid	1.1539e+07	1.1659e+07	8.61572e+06	1.18423e+07	6.42051e+06	1.13692e+07	1.06317e+07	4.74424e+06	6.68255e+06	5.38191e+06	8.75767e+06
Taurine	5.8639e+06	5.57438e+06	5.3818e+06	5.84169e+06	6.08087e+06	5.22518e+06	5.03854e+06	5.29138e+06	5.52456e+06	5.59925e+06	5.70485e+06
Succinic acid	4.76412e+06	5.32562e+06	3.92554e+06	7.84918e+06	2.17278e+06	5.44104e+06	5.47903e+06	1.17881e+06	2.42666e+06	2.23898e+06	4.61847e+06
L-Aspartic Acid	4.1967e+06	4.43046e+06	4.29019e+06	3.82851e+06	4.5188e+06	3.42009e+06	3.8135e+06	4.05011e+06	4.46916e+06	3.06171e+06	3.52031e+06
alpha-D-Glucose-1-phosphate	4.67102e+06	3.56761e+06	4.32953e+06	3.20203e+06	3.02317e+06	5.63759e+06	5.83092e+06	2.26469e+06	2.34417e+06	1.72536e+06	3.61602e+06
alpha-D(+)Mannose 1-phosphate	4.35916e+06	3.722e+06	4.03143e+06	3.20207e+06	2.81816e+06	5.49449e+06	5.78922e+06	2.2327e+06	2.23454e+06	1.70587e+06	3.57743e+06
D-Glucose 6-phosphate	4.35916e+06	3.62945e+06	4.03143e+06	3.05999e+06	2.81816e+06	5.49449e+06	5.78922e+06	2.2327e+06	2.23454e+06	1.70587e+06	3.57743e+06
L-Glutamic acid	2.66296e+06	2.40773e+06	2.50786e+06	2.81867e+06	2.92983e+06	2.198e+06	1.83249e+06	2.65026e+06	2.14221e+06	2.56684e+06	2.45117e+06
Nicotinic acid	2.06195e+06	1.88317e+06	2.27374e+06	2.04563e+06	2.22576e+06	1.77882e+06	1.02513e+06	2.41282e+06	2.19241e+06	1.67816e+06	2.40283e+06
2-Deoxyguanosine 5-monophosphate	2.91993e+06	2.05298e+06	1.75562e+06	2.82262e+06	1.99269e+06	2.65124e+06	2.26682e+06	1.93286e+06	2.00678e+06	1.64518e+06	1.92494e+06
Adenosine 5-monophosphate	2.52353e+06	1.79423e+06	1.54788e+06	2.49806e+06	1.79009e+06	2.37693e+06	2.02242e+06	1.70524e+06	1.75546e+06	1.42588e+06	1.69098e+06
D-Fructose 6-phosphate	1.4658e+06	1.21222e+06	1.78183e+06	1.11954e+06	912405	1.87267e+06	1.50304e+06	685078	501763	516811	1.12837e+06
Adenosine 5-diphosphate	550778	669491	568395	718275	663610	564263	456553	602358	637539	534787	589654
2-Deoxyguanosine 5-diphosphate	528392	633897	545353	691323	639498	549721	426605	573239	599932	518407	577700
Adenosine 5-triphosphate	245400	442162	330887	461109	574756	221731	217179	531077	531893	459982	368281
Deoxyguanosine 5-triphosphate	222568	412132	308442	421642	541123	198996	198347	496519	490513	418058	337794
L-Gluthathione (oxidized)	315787	515093	401158	400649	494283	517528	375113	384812	425539	443393	447746
trans-Aconitic acid	368759	385263	358791	375271	406856	384628	349052	390302	345044	372765	415045
cis-Aconitic acid	363082	405552	381134	397866	387588	393070	366477	372157	345044	367826	381799
Uridine 5′-diphosphogalactose	407757	316418	221684	336716	319532	262317	228174	304180	205373	144030	226683
Uridine 5-diphosphoglucose	407757	316418	221684	336716	319532	262317	228174	304180	205373	144030	226683
L-Arginine	264714	263346	193918	305738	268048	216721	203501	262491	242056	177128	237561
L-Phenylalanine	326517	380840	156703	283259	239841	381242	260264	156224	92018.8	251068	128909
Inosine 5-diphosphate	140402	168332	143623	184307	167051	149019	115229	156578	162915	142592	154546
D-Sedoheptulose-7-phosphate	112706	83017.1	249081	102960	175155	198259	243988	208117	138878	101599	117980
Inosine	430825	136543	200963	144181	131716	222096	201144	63184.6	74491.5	59346.6	127765
Uridine 5-monophosphate	341772	128085	185873	167675	147059	170450	161446	114222	98698.8	110056	114835
Citramalic acid	124733	148124	140913	183184	130752	153498	130707	140455	158436	334783	165597
Maleic acid	113372	128722	99014	133085	81841.8	125865	114639	63167.4	79592.2	73244	102676
Ketoisovaleric acid	117686	105222	97368.9	109191	81955.9	118658	108272	62958.8	79469.7	70496.6	94070.9
L-Methionine	163898	161481	48300.5	125159	98293.5	124144	92292.1	92117.5	109072	98732.4	107753
Ketovaleric acid	113329	105222	97760.8	109191	81622.6	120171	111743	63580.7	81069.4	66588	98323.6
Uridine 5-diphosphate	149410	89847.6	89516.6	123703	107625	63251.6	51462.9	80122.3	72224.5	63992.6	58292.5
Dihydroxyacetone phosphate	135071	88035.4	125401	103646	79098.8	140476	117412	65331.8	58649.1	39822.7	87755.4
Adenosine	85343.2	131744	128754	102262	89574.1	147204	77417.5	67026.5	67467	105260	84511.6
Citric acid	102602	141577	89728.6	126677	70282.1	94743.1	114061	39517.1	50379.3	69087.6	76475.7
DL-Isocitric acid	102602	141577	89728.6	126677	70282.1	94743.1	114061	39517.1	50379.3	69087.6	76475.7
L-Threonine	82890.8	87615.3	41322.3	54919.7	86917	70920.3	86223.9	61957.4	73359.2	69213.7	52880.8
Arabinose-5-phosphate	71393.1	109059	59020.6	81940.4	47808.4	100775	116899	34540.8	55847.5	47166.7	69544.9
D-Ribose 5-phosphate	71393.1	109059	59020.6	81940.4	47808.4	100775	116899	34540.8	55847.5	47166.7	69544.9
D-Xylulose-5-phosphate	71393.1	109059	59020.6	81940.4	47808.4	100775	116899	34540.8	55847.5	47166.7	69544.9
Uridine	201382	76567.1	126173	106912	52038	121561	70639.9	57685.8	51406.6	74672.3	49633.2
Adipic acid	78531.7	51177.1	77602.8	63004.9	105324	78218.7	33839.1	66201.5	30572.4	44794	77843.3
DL-2-Aminoadipic acid	76305.6	7854.01	15560.1	2255.6	8337.16	46000.9	19312.2	144889	144617	81791.7	116796
L-Glutamine	105303	83418.8	31834.3	44571.5	80599.1	68523.7	36818.1	29348.8	36494.7	60507.9	39927.6
D-pantothenic acid	43524.8	79655.6	35291.4	59962.5	35521.8	69417.3	126954	29774	45844.4	49957.7	55740
Malonic acid	53656.9	51731.9	56021.8	80663.9	47360.4	40914.3	41411.1	46796.1	46078.7	41283	41308.1
alpha-Ketoglutaric acid	58256.3	21899.8	60381.9	106999	88084.3	65602.1		44689.7		68472.4	60451.9
Inosine 5-triphosphate	25496.7	46364.1	33887.8	47093.8	59682.2	23509	22925.4	57831	56254.3	46649.8	39271.8
5-Deoxy-5-(methylthio)adenosine	31160.1	97224.5	52903.4	30028.9	30741.6	51223.7	24743.2	24220.2	44383.7	65802	67617.3
2-2-Dimethyl Succinic acid	33530.3	21173	29916	28464.2	34812.3	39867.6	26834.1	41041.4	19993.8	22868.8	26409.6
Lactic acid	31097.3	34165.1	39436.1	34200.6	36372.2	36205.5	33750.6	32016.1	34847.6	33716.1	36993.5
2-Phosphoglyceric acid	23931.2	45475	13948.2	31742.2	25188.6	56914.6	43689.1	6021.46	12452.8	15898.4	17901.6
L-Tyrosine	40362.1	34410.6	9270.46	26660	14078.2	37913.5	15959.1	18057.2	10362.7	37909.1	9538.99
2-Ketobutyrate	30981.6	9079.89	4153.14	68012.7	18219	15721.7	1851.89	12904.3	1598.23	4438.56	24096.9
Succinic semialdehyde	30981.6	9079.89	4153.14	68012.7	18219	15721.7	1842.54	12904.3	1144.73	4438.56	24096.9
Phenylpyruvic acid	47907.2	23120.7	61742.1	16192.6	31907.2	47189.3	26506.2	35707	8830.82	91819	16054.9
DL-Glyceraldehyde 3-phosphate	19028.2	16577.4	15330.9	19447.3	15035.1	21689.1	24761	12379.3	10230.3	9093.41	14668.2
Salicylic acid	15360.5	20920	16688.1	21062.3	16826.1	16001.7	15461.1	17767.7	23724.6	17457.5	19970.2
ABMBA	16933.5	16748.1	16239.4	17636.8	18156.3	17283.7	17246.7	17318.8	16598.9	15640.6	15899.5
Cytidine-5-monophosphate	25191.4	19021.7	19480.8	19156.8	17751	22608.2	18823.3	16311.6	12933.3	16868.4	15264.5
L-Hydroxyglutaric acid	23676.5	16590.5	15782.2	12901.2	13433.6	15648	11303.7	15024	14346.7	16463.2	14941.3
3-Methylglutaric acid	17027.1	16306.2	5050.87	16436.2	17780.1	12062	14728.4	12552.8	4552.03	5947.38	7682.81
Adenine	19934.3	17256.3	39408.8	18750.1	9376.14	5740.1	1726.29	14930.1	21608.1	10812.2	21554
Uric acid	13810.1	16372	5659.15	24962	10369.3	7866.85	11499.2	8355.95	30286.7	5250.37	13273.2
Itaconic acid	11579.5	13196.3	9081.26	14441.2	13843.1	11297.7	13689.5	14047.3	13390.5	13906.3	12248.2
Uridine 5-triphosphate	11746.4	10468.6	8478.05	10879.5	12320.7	5330.49	5082.54	10154.7	9327.29	8959.57	7615.46
4-Methyl-2-oxovaleric acid	7032.51	10414.9	8455.49	10654.7	11504.8	8792.45	9566.35	10174.8	10657.1	11049.4	8558.51
L-Serine	17152.7	11818.9	9837.25	8579.26	4756.57	13017.6	7981.07	4565.98	6820.03	12249.6	6254.41
Guanosine 5-diphosphate	6113.33	11151.2	6388.97	12142.3	4618.59	8612.15	4959.03	6072.63	7756.65	6882.04	8909.1
L-Carnitine	8413.01	9901.2	6599.28	14380.3	7708.33	5334.31	4678.57	7666.9	4844.54	6120.25	7497.97
L-Histidine	10911.3	8188.28	1031.13	7394.6	8533.54	6787.31	4314.65	8518.33	6523.93	5260.48	4718.31
2-Deoxy-D-glucose 6-phosphate	7175.06	8838.94	9774.26	3267.34	7490.63	8438.53	8499.18	6711.45	8093.68	9874.86	8039.32
L-asparagine	17402.4	10357.9	2088.48	4107.11	4468.97	7897.08	6870.19	5657.24	4779.98	7591.46	3634.3
Pyruvic acid	8941.83	9982.29	8309.26	4602.2	6940.17	7123.07	10949.5	4203.49	5242.78	8101.65	7446.06
Creatine phosphate	7365.07	8361.99	3952.45	2695.07	2194.03	5637.2	3248.77	10234.5	7452.8	9441.14	8065.98
3-Indoleacetic acid	6675.47	6917.65	5813.88	7806.82	4548.52	2448.24	9047.16	7524.61	7113.53	5051.2	4946.25
Cytidine 5-diphosphate	6528.43	5359.59	5876.35	5700.08	5781.34	4466.37	3461.52	5700.85	4051.99	6158.9	4941.26
Glucoheptonic acid	5760.07	10420.2	12352.4	5553.89	9064.13	6722.33	4949.69	5704.44	4799.07	16163.1	5591.66
2-Methyl-1-butanol	7259.45	7262.08	5884.54	3376.1	4502.78	5455.52	8061.13	3142.18	3734.92	6627.9	6555.32
Homocitrate	3722.57	25772.3	4801.24	1270.96	14812.6	3748.43	3564.34	4717.54	4382.56	3146.51	2919.06
Inosine 5-monophosphate	2300.9	3668.15	3574.42	2493.01	5690.17	2838.65	2374.7	4723.99	4330.46	2038.72	3757.88
Isopentyl acetate	4054.18	4740.6	4211.08	4151.31	4593.37	4290	3436.75	4012.95	3526.84	4671.2	3455.92
3-Dehydroshikimic acid	4806.8	1705.86	1585.36	6128.29	4177.08	4157.52	3616.35	1359.64	1506.03	1647.5	4557.03
3-Hydroxyanthranilic acid	2912.53	2324.14	7369.59	4338.62	2270.31	2097.57	1997.57	2981.21	3137.37	4936.93	3410.25
4-Hydroxybenzoic acid	4894.5	3540.59	3569.56	4675.36	3452.44	4075.35	3748.11	3437.21	3707.05	4592.94	4940.5
D-Fructose 1,6-biphosphate	4778.71	5687.22	10015.3	3023.32	5571.89	6057.51	6022.85	4819.59	4571.65	3267.93	5788.56
Nicotinic acid mononucleotide	4954.74	4195.4	4110.94	6228.45	3712.7	5600.32	5139.93	2790.66	2642.8	1181.77	4180.4
Uracil	9505.16	2518.63	6656.26	3968.68	4680.36	6045.34	3894.44	2710.55	2222.94	1521.22	1600.52
Pyridoxamine	9281.85	8124.65	543.26	7430.05	2986.3	363.763	1186.53	506.607	2325.55	425.992	236.392
Trehalose	3502.92	3804.92	4592.18	3055.31	3586.34	4323.99	4334.89	2139.52	2253.25	4007.49	3005.9
O-Phosphorylethanolamine	1145.27	2730.85	1598.79	6057.73	2066.66	5817.63	4870.92	4218.01	7378.4	4728.89	5345
Hypoxanthine	11209.5	1569.85	12555.3	4981.96	2358.34	6182.73	4647.62	1654.73	1372.08	1142.5	1752.25
L-Citrulline	3429.79	3346.53	2503.37	3292.33	3707.34	2805.4	2494.18	3512.89	3192.69	2261.32	3324.89
2-Deoxyadenosine 5-monophosphate	4424.36	2345.15	3708.96	6715.3	2679.75	2473.92	1362.88	1089.07	865.414	380.992	1798.26
Galactonic acid	1691.01	6131.94	5194.53	2281.28	3133.89	2731.43	3591.82	1839.93	689.832	15503	5498.34
m-Hydroxybenzoic acid	3174.37	3052.74	3595.53	3532.21	3790.07	2816.49	3487.47	2966.24	3760.95	3774.23	3382.56
2-Deoxyadenosine 5-diphosphate	3187.03	1703.31	2971.66	3701.98	2919.12	2797.58	1579.46	1575.22	1262.25	973.179	1900.03
D-Gluconic acid	1242.38	4912.67	3733.29	2685.19	1953.24	2293.64	2679.45	1772.29	1236.61	12304.9	2569.91
2-Deoxyribose 5-phosphate	2550.04	3212.9	2633.87	2216.47	3556.6	1674.47	2046.11	2705.02	2843.94	2515.43	1919.49
Vanillic acid	7815.28	4673.38	1483.4	1855.27	6950.37	8227.22	1726.79	3031.43	1277.19	914.48	1660.18
N-Acetyl-D-glucosamine 6-phosphate	2148.02	4162.01	3590.24	2385.98	2887.21	3911.28	4269.25	3617.62	2839.53	2879.12	3765.54
Guanosine 5-triphosphate	427.495	2505.79	1337.13	3255.21	1922.32	1207.15	952.54	1278.92	2133.14	2343.46	2091.4
2-Deoxycytidine	1834.72	993.935	967.576	2547.55	3483	3264.25	4420.09	1781.9	3523.03	3497.92	5652
2-Deoxycytidine 5-monophosphate	1442.3	3230.48	910.014	2335.25	1805.81	1715.6	2037.99	1746.04	2027.27	108.798	2046.05
gamma-Glu-Cys	484.506	1798.35	8876.04	927.867	1359.87	2121.8	2423.59	3567.65	7200.22	378.852	2884.57
Guanosine	3460.12	2996.18	2864.95	2875.87	1455.17	4912	3713.9	1573.13	2835.59	2174.53	1887.06
4-Pyridoxic acid	3369.55	1425.86	1097.06	2760.77	1742.33	2923.5	642.911	2411.06	2021.53	830.79	1835.87
L-Homocysteine	2354.86	2309.94	1344.57	2260.38	2641.17	3300.61	953.669	882.507	2360.39	366.074	2106.49
D-erythro-Dihydrosphingosine	2700.54	2055.94	2627.83	2635.2	2273.41	2212.43	2769.87	1756.67	2085.51	2801.62	2250.94
Adenosine 3-5-cyclic monophosphate	1467.39	1917.81	768.851	896.835	1345.45	2473.9	2283.77	1118.53	1326.42	1517.63	2077.33
L-Tryptophan	615.815	4817.6	1781.43	1772.6	1105.42	4016.03	5406.67	1528.89	2227.46	3575.3	968.923
L-Homocystine	1021.4	917.972	2276.45	1230.62	1908.33	735.332	4591.87	6022.82	1198.76	2235.54	870.468
Argininosuccinic acid	1355.65	1673.51	1790.27	1829.54	2056.49	1651.57	1731.01	1362.13	1633.13	1280.54	1581.66
Mevalonic acid	1625.51	1575.83	1750.35	1871.03	923.491	2400.65	1810.05	1234.28	1182.49	1024.62	1574.6
Mevalonic acid 5-phosphate	1741.4	1431.68	1581.54	1490.26	1785.92	1892.45	1665.67	1373.48	1240.75	898.171	1250.88
4-Quinolinol	3113.97	132.129	42.1493	3501.06	1623.53	170.965	125.191	584.809	153.136	412.856	32.5149
L-Cystathionine	7219.09	1120.15	792.743	423.827	2026.32	1114.91	145.375	1263.82	458.207	1097.97	1000.99
N-Acetyl-alpha-D-glucosamine 1-phosphate	405.941	557.808	381.137	784.376	2138.34	590.618	452.536	619.39	456.635	2873.97	545.209
2-3-Dihydroxybenzoic acid	3102.18	1231.37	705.937	820.074	1947.52	1105.69	764.394	1953.08	949.076	1488.79	1582.16
Phosphoenolpyruvic acid	1428.46	1617.01	424.763	1229.59	1321.19	2719.85	1892.2	540.854	604.215	756.054	771.409
myo-Inositol	1624.21	1934.72	957.701	1420.7	1437.43	1664.72	1514.04	1471.27	1848.79	1076.8	1273.51
beta-Nicotinamide adenine dinucleotide	737.129	18641.4	97.8838	2304.35	2024.53	14791.6	80306.6	80.144	3507.79	22844.2	171.972
2-Isopropylmalic acid	2398.57	427.42	537.521	490.711	592.617	1104.25	465.634	997.826	441.608	212.838	680.408
D-Ribulose 1,5-biphosphate	849.572	1428.12	1706.36	905.36	2051.75	1021.14	1137.55	1709.14	1843.69	1115.73	2045.22
S-5-Adenosyl-L-homocysteine	1120.51	3609.6	2702.01	1779.28	1930.61	1317.67	1120.47	776.768	707.54	991.335	1008.07
2-3-Pyridinedicarboxylic acid	734.077	1710.74	1107.11	975.797	749.923	774.459	1359.94	1274.14	747.304	1500.89	1292.87
Cytidine 5-triphosphate	790.444	1526.16	784.866	1182.03	1155.38	626.412	220.719	1390.65	887.976	1401.72	1026.83
N-Carbamyl-L-glutamic acid	1474.9	855.089	670.021	1462.01	1174.23	1457.38	1081.36	714.833	1717.16	1074.36	837.506
L-Arabinose	2138.09	694.775	1335.28	1893.82	673.786	1027.01	1609.38	611.22	633.848	1243.6	885.178
Xanthosine	289.171	1003.27	2693.05	865.949	807.257	1375.25	747.953	1244	1136.18	1693.17	1275.37
Thymidine 5-diphosphate	242.11	580.63	1668.23	1025.02	1538.38	903.861	985.527	979.61	917.267	828.634	1095.1
Epicatechin	397.424	1274.45	657.979	117.921	276.551	132.409	535.783	83.7165	1545.65	525.831	989.23
2-Deoxyadenosine	1111	1577.92	855.33	445.899	966.151	924.243	1064.28	1636.92	1163.55	1112.59	1493.94
trans-4-Hydroxy-L-proline	612.645	1677.83	2210.06	376.099	5196.83	129.046	528.923	483.424	370.591	214.38	192.418
L-Isoleucine	1366.79	497.9	289.553	1199.65	318.534	735.621	347.766	399.732	259.084	908.096	719.474
L-Leucine	1366.79	497.9	289.553	1199.65	318.534	735.621	347.766	399.732	259.084	908.096	719.474
L-Sorbose	120.788	550.683	774.571	248.024	602.771	1314.11	341.075	232.356	139.359	306.248	229.555
D-Mannose	427.373	515.633	434.434	189.968	42.3075	656.287	683.12	265.049	946.5	437.78	1092.26
Pyridoxal 5 phosphate	761.675	517.713	458.33	616.381	626.385	198.37	255.298	1031.93	504.64	267.799	954.136
4-Hydroxy-L-glutamic acid	686.293	1061.3	805.456	276.102	546.27	623.946	1181.98	2092.64	1153.6	92.7135	439.277
2-3-Dihydroxyisovalerate	547.94	472.012	1045.25	260.216	874.641	663.451	404.737	1172.75	633.559	1869.39	558.734
3-Hydroxyphenylacetic acid	361.161	531.737	707.675	855.082	447.104	926.334	63.4524	441.527	266.242	494.866	538.022

## Sheet: Gill
Compound	GeoGen 1 G	GeoGen 2 G	GeoGen 3 G	GeoGen 4 G	GeoGen 5 G	GeoGen 6 G	GeoGen 7 G	GeoGen 8 G	GeoGen 9 G	GeoGen 10 G	GeoGen 11 G	GeoGen 12 G	GeoGen 13 G	GeoGen 14 G
2-2-Dimethyl Succinic acid	433440	528435	407040	524638	518360	344936	368019	240279	305474	339297	197092	191617	364526	395298
2-3-Dihydroxybenzoic acid	16351.6	27766.7	8873.33	26579.9	14896.7	37643.7	41561.2	23283.6	15472.5	26321.5	7482.74	15337.5	28313.5	9981.86
2-3-Dihydroxyisovalerate	410.118	1169.07	642.742	318.938	482.855	1041.12	663.99	945.775	32.5297	411.333	525.166	825.007	1456.89	422.229
2-3-Pyridinedicarboxylic acid	1268.62	1468.32	1452.23	1556.54	1505.84	1277.36	1148.92	1005.28	1508.92	1444.82	1064.95	993.401	1277.83	1229.49
2-Deoxyadenosine	657.005	900.979	851.165	1169.4	695.695	834.008	730.801	739.681	974.936	640.158	692.154	553.895	954.286	811.604
2-Deoxycytidine	4358.94	1737.23	2930.28	1501.64	1792.61	3022.68	2535.57	1164.62	1849.65	1597.89	1977.22	1690.07	2246.26	1004.88
2-Deoxycytidine 5-monophosphate	709.531	731.102	532.505	259.56	2296.21	1121.91	758.425	2208.83	1522.24	1675.19	366.352	506.8	2222.51	285.534
2-Deoxy-D-glucose 6-phosphate	8878.95	7682.21	9621.97	9972.08	11364.6	9109.91	8696.51	10142.6	7588.96	9915.08	9265.11	11563.9	10099.6	10002.9
2-Deoxyguanosine 5-diphosphate	107037	97686.2	156714	119947	88922.6	94479.7	125340	146223	109573	68525.8	104168	130652	96467.7	108212
2-Deoxyguanosine 5-monophosphate	3.02467e+06	3.29957e+06	2.97483e+06	2.44288e+06	3.36198e+06	3.11169e+06	3.11635e+06	3.13951e+06	3.21316e+06	3.66559e+06	3.48859e+06	3.37381e+06	3.4593e+06	2.77356e+06
2-Deoxyinosine	1354.81	757.651	280.926	399.836	1486.54	3280.98	784.482	801.212	1709.74	1017.77	860.489	609.446	1075.56	2595.39
2-Deoxyribose 5-phosphate	1432.14	1272.16	744.554		1788.35	777.331	1027.56	1456.5	365.78	1697.53	1432.87	1100.96	2521.38	1142.43
2-Deoxyuridine	1775.24	1214.6	763.71	680.957	1712.12	1272.65	576.735	481.197	1935.41	625.536	1265.02	59.2998	1434.42	661.398
2-Isopropylmalic acid	4883.87	12023.5	6736.61	7227.52	5336.2	18266.2	5316.23	3065.02	12639	15679.7	5934.05	1965.41	7987.76	7266.94
2-Methyl-1-butanol	5455.18	6904.95	4741.32	4181.21	3577.04	5233.05	4244.54	11068.6	8150.9	5880.52	3149.75	3836.39	11272.5	13527.6
2-Phosphoglyceric acid	93846	42631.8	66140	102794	74948.1	298573	45902.3	185492	790970	88704.9	90630.7	81465.2	414009	666552
3-Dehydroshikimic acid	712.867	4356.52	4000.4	2024.51	4390.68	1848.91	3168.96	2096.62	3888.24	4307.95	4417.49	3969.7	4471.31	2825.62
3-Hydroxyanthranilic acid	9091.57	11652.7	6899.61	6775.11	8140.42	6911.8	8606.54	10354.3	10171.4	13521.1	10763.3	9161.23	11302.5	12433.6
3-Hydroxyphenylacetic acid	3577.29	5117.17	3082.69	5949.76	3647.39	5210.8	3422.35	3257.19	4758.01	2857.28	2853.9	2743.76	2650.23	4541.53
3-Indoleacetic acid	5923.29	8381.24	6541.33	6699.47	8401.94	6528.69	6806.76	3783.51	5257.19	5233.02	3000.31	6957.22	6660.99	7914.25
3-Methylglutaric acid	64838.4	110120	45166	73651.5	108462	73004.9	60849.2	44202.1	44237.8	47604.4	95027.7	64803.1	105073	104119
4-Guanidobutyric acid	6712.92	10208	3867.99	4845.58	5062.76	3692.5	4319.22	4975.29	6916.67	5791.48	5850.24	3477.58	5017.28	4449.22
4-Hydroxybenzoic acid	5803	8629.69	4806.78	6396.19	6933.44	4921.19	4605.88	5864.84	7474.41	6643.4	6704.99	5396.5	5566.69	9334.39
4-Hydroxyphenyl-pyruvic acid	1811.32	10411.7	7318.8	388.864	4120.81	3545.25	7931.88	7559.01	4620.05	10482.7	4892.18	6211.65	16138.1	12603.1
4-Methyl-2-oxovaleric acid	4308.52	16386.4	3313.72	19150.2	23429.1	17248.1	18545	26190.9	12357.8	14783.9	19203.5	26156.7	21723.9	31607.6
4-Pyridoxic acid	1174.53	1714.75	1237.32	1360.04	1416.12	790.345	1879.11	376.027	953.562	1034.38	3227.38	2716.79	1387.21	2360.25
5-Deoxy-5-(methylthio)adenosine	222141	182151	217880	147538	227421	128439	224489	233524	114680	162504	208337	155867	300636	135143
5-Methoxytryptamine	1143.72	1185.47	2708.66	630.817	1249.71	976.633	2028.89	1328.32	1452.73	612.419	2889.95	414.73	3587.72	505.185
Adenine	31464.5	31585.3	36182.3	65315.5	25425.1	20643.9	19246	13891.4	17488.4	7718.96	29168.4	15394.2	11150.4	17738.2
Adenosine	269577	348432	207598	1.01161e+06	185057	538573	229151	356075	141824	232552	435536	346353	229050	332894
Adenosine 3-5-cyclic monophosphate	4410.76	2449.86	4148.07	4287.85	5507.19	3027.07	5105.68	3670.19	3358.87	4846.89	5553.56	4789.16	4190.27	3691.81
Adenosine 5-diphosphate	111635	90808.3	158542	115702	87258.2	97274.3	130324	147626	109095	67964.9	109215	127421	97328.8	111457
Adenosine 5-monophosphate	2.70913e+06	2.89949e+06	2.62332e+06	2.15108e+06	2.96301e+06	2.74802e+06	2.76855e+06	2.79944e+06	2.84918e+06	3.25074e+06	3.09528e+06	2.98013e+06	3.09357e+06	2.48823e+06
Adenosine 5-triphosphate	9518.43	481.327	15778.6	8372.11	10195.1	425.974	13965.1	21088.9	9246.01	348.307	10151.5	10771.1	8180.16	11057.2
Adenylosuccinic acid	686.515	715.193	134.146	445.278	487.074	421.68	155.23	718.642	2598.46	713.635	388.868	176.869	891.666	619.584
Adipic acid	281819	203203	170971	158478	194101	98851.8	170483	279788	283282	303892	163304	127241	297726	422800
alpha-D(+)Mannose 1-phosphate	1.07658e+06	1.36166e+06	652845	877406	689371	596293	607976	1.02405e+06	489634	512795	1.04711e+06	633255	818985	630920
alpha-D-Glucose-1-phosphate	954019	1.361e+06	653059	737818	423955	538116	639561	794651	277748	369353	931918	617501	621339	605095
alpha-Ketoglutaric acid	303063	213688	171684	160838	223624	99177.1	158441	330245	344126	322846	171339	122118	340934	501477
Arabinose-5-phosphate	223162	102172	99228.6	86233.1	155879	156745	108702	229836	189966	170686	101441	116951	266110	100566
Argininosuccinic acid	1381.28	1258.29	405.065	1433.66	1571.32	1057.32	884.853	1009.2	960.732	1265.41	1536.22	1224.9	795.965	1120.87
cis-Aconitic acid	364319	254459	115109	210405	378859	309175	153888	370583	159353	272899	245873	109278	252472	240453
Citramalic acid	107400	153281	86109.7	116178	142870	106912	41061.1	20107.7	175913	144066	26107.3	142545	68902.9	85408.5
Citric acid	1.32954e+06	705454	381996	869873	668310	343078	241614	1.07178e+06	455828	1.02973e+06	344932	328015	515612	361782
Cytidine 5-diphosphate	2255.61	1797.33	4031.54	2468.14	1716.88	1863.78	1892.42	2459	1083.78	1001.94	1327.84	3598.61	1230.26	674.511
Cytidine-5-monophosphate	56622.8	59183.2	57522	40191.5	67559.8	34548.7	55456.8	54436.6	36456	76980.3	58000.3	91175.1	43955.4	44381.4
D-+-Galactosamine	531.027	672.779	714.182	779.565	964.827	702.482	539.8	613.849	866.347	476.692	568.779	889.881	734.07	442.528
Deoxyguanosine 5-triphosphate	10192.1	5828.04	14161.6	6846.5	8998.44	5562.13	11955	18193.6	8671.75	316.835	489.13	9510.05	9459.54	9290.18
D-erythro-Dihydrosphingosine	21894.5	47404.6	7380.15	10983.4	30408.2	24298.6	15679.2	19847.9	18978.6	37667.1	28439.1	20223.4	29110.7	19407
D-Fructose 1,6-biphosphate	1521.65	324.966	894.907	892.193	562.224	487.71	979.813	712.87	2149.14	411.871	391.429	1191.41	194.475	1162.65
D-Fructose 6-phosphate	296713	483503	331574	191663	304634	199999	253029	286557	301685	281845	286860	239552	348486	270428
D-Gluconic acid	7095.94	10851.4	7554.48	7214.73	11566.5	15254.4	9401.12	7616.42	15651.9	6373.19	11466.3	13892.4	15588.8	12702.9
D-Glucose 6-phosphate	1.07658e+06	1.36166e+06	652845	877406	689371	596293	607976	1.02405e+06	489634	512795	1.04711e+06	633255	818985	630920
Dihydroxyacetone phosphate	15198.7	32480.7	20748.7	9738.92	17603	16039.1	15087	17828.3	19273	16751	21666.8	17271	25317.9	20088.9
DL-2-Aminoadipic acid	9643.32	47635.3	26710.9	16802.3	4538.75	11268.9	15059.5	7666.51	21252.9	5421.07	10962.8	16439.5	22842.9	10386.4
DL-Glyceraldehyde 3-phosphate	4569.22	8391.44	4125.88	3188.22	1768.01	1878.28	2927.82	3161.17	2607.08	3052.33	5264.17	1916.31	4431.01	3574.89
DL-Isocitric acid	1.32954e+06	705454	381996	869873	668310	343078	241614	1.07178e+06	455828	1.02973e+06	344932	328015	515612	361782
D-Mannose	780.604	1515.42	562.531	1758.51	1975.73	697.486	1910.79	745.955	1085.89	638.655	1274.99	2133.94	787.19	1312.7
D-pantothenic acid	184550	130611	75786.9	149988	158311	205875	125340	155419	107481	158784	125092	190860	166784	156183
D-Ribose 5-phosphate	223162	102172	99228.6	86233.1	155879	156745	108702	229836	189966	170686	101441	116951	266110	100566
D-Sedoheptulose-7-phosphate	40551.5	86553.9	67902.5	25229.1	42025.9	24889.6	46705.7	38855.9	27851.9	46619.2	41051	54622.7	54454.7	28213.4
D-Xylulose-5-phosphate	223162	102172	99228.6	86233.1	155879	156745	108702	229836	189966	170686	101441	116951	266110	100566
Epicatechin	212.159	275.639	541.384	141.903	74.7194	610.725	882.107	29.747	245.369	501.02	145.78	314.49		250.959
Galactonic acid	7713.82	9981.31	8686.72	7730	13830	16417	11067.1	9504.62	17171.5	7871.81	12791.5	15897.6	16730.4	13358.1
Glucoheptonic acid	1213.08	1377.3	1469.8	509.913	952.19	2380.82	1262.91	3532	1320.13	1411.07	3096.31	2934.27	2259.92	1226.33
Glyceric acid	2201.63	894.151	1392.05	2226.86	2241.57	5674.8	933.454	5066.21	9547.99	2234.67	1440.98	1777.95	6807.59	9510.99
Guanosine	31459.4	54401.3	31797.7	58157.2	34307.6	53351.3	24394.1	35290.7	20984.5	28275	36319.1	21501.5	26105	35149.8
Guanosine 5-diphosphate	6670.04	8653.06	13004.7	9161.69	7273.34	6297.8	8532.44	10931.1	6548.54	7379.52	9500.6	9568.59	9966.39	9042.21
Homocitrate	3677.66	7740.45	8022.28	3621.65	18299.5	3436.48	5100.73	5885.68	6446.88	2262.67	5363.46	4310.11	2718.64	2611.66
Hypoxanthine	29549.6	81850.7	12611	15098.4	21593.9	42587.2	11565	17931.2	34677.6	17781.6	15138	4489.59	19103.8	30923.3
Inosine	613411	1.09825e+06	793966	579276	784272	914086	511905	479009	526660	449379	511177	466371	409940	650099
Inosine 5-diphosphate	27726.8	23020.7	40826.8	29746.8	20518.6	22242.1	32668.8	35169.3	26989.3	16904.8	26543.8	32116.1	23066.2	25352.7
Inosine 5-monophosphate	1622.55	1326.19	1154.04	1189.41	2759.19	1647.39	1401.49	1954.55	2389.77	2240.75	593.916	1393.81	2247.92	1001.89
Inosine 5-triphosphate	162.46	53.0173	1340.44	25.2561	65.0231	175.552	232.96	1643.99	96.9718	581.69	69.4296	1122.52	1182.88	1249.22
Isopentenyl pyrophosphate	15914.5	13561.9	12501.3	23411.3	8655.53	15303.1	11157.9	12842.4	11938.9	11506	8946.11	14837.2	9887.97	11760.6
Isopentyl acetate	13368.3	25816.7	6582.81	11402.1	13757.8	9752.47	1117.15	9943.41	5155.17	5638.26	8164.64	10276.1	8822.08	32875.8
Itaconic acid	20248.4	30640.2	35962.6	7842.27	34645.6	19565.3	15742.7	24473.7	11220.6	11761.2	19307.7	28218	29065.8	27602.8
Ketoisovaleric acid	57039.6	51664.9	46095.9	64123.1	58452.1	40883.6	35523.1	51533.7	42207	61808.3	53534.9	72253.6	38882.4	40635.9
Ketovaleric acid	57039.6	51664.9	46095.9	64123.1	58452.1	40883.6	35523.1	51533.7	42207	61808.3	53534.9	72253.6	38882.4	40635.9
Lactic acid	35168.2	41095.8	16989.7	34156.2	20540.8	53994.9	19833.7	40887.3	48576.3	25018.4	25634.1	15677.3	41935.9	43069.9
L-Arabinose	1235.7	1544	737.496	805.573	1122.5	1792.5	376.335	1119.71	811.146	985.655	843.949	335.758	1290.3	1496.12
L-Arginine	10206.7	8328.03	8607.39	10490.9	10016.1	16407.1	11925.3	13498.9	8019.26	7642.68	13203.5	16333.5	13728.6	7495.18
L-Aspartic Acid	3.1255e+06	3.19801e+06	2.68318e+06	2.65029e+06	3.67556e+06	3.02512e+06	3.5419e+06	2.27654e+06	2.23921e+06	3.14776e+06	4.06578e+06	2.63283e+06	2.51699e+06	3.07411e+06
L-Carnitine	962.057	809.979	737.134	415.079	1226.17	616.014	775.582	650.765	675.009	1347.9	818.15	558.44	941.274	1214.65
L-Glutamic acid	2.73217e+06	2.6557e+06	2.89577e+06	2.22649e+06	2.55865e+06	2.52577e+06	2.29806e+06	3.86045e+06	3.46254e+06	3.08427e+06	2.78968e+06	3.23758e+06	3.51882e+06	3.30668e+06
L-Glutamine	364.955	465.516	426.34	193.277	756.126	1608.54	609.154	633.523	239.427	1249.59	548.472	966.125	521.129	658.971
L-Gluthathione (oxidized)	717644	580482	410639	520718	472701	177450	493512	252715	686371	280910	306309	427987	246887	733681
L-Homocysteine	1338.52	2589.2	1544.96	1493.22	1322.71	809.944	907.566	1152.32	3145.72	1719.07	1183.82	645.369	310.218	1236.44
L-Hydroxyglutaric acid	39810.7	46840.5	43802.4	42311.4	66882.4	59457.7	27610.2	36859.1	36381.8	40321.3	50846.1	25704.7	50797.1	55083.9
L-Malic acid	6.68816e+06	4.40284e+06	3.15426e+06	5.53451e+06	6.80983e+06	4.02625e+06	2.36472e+06	4.78823e+06	3.38001e+06	6.48691e+06	3.76504e+06	3.24612e+06	3.63942e+06	3.44783e+06
L-Methionine	3750.1	4042.31	9804.6	6865.56	3186.28	8638.86	6288.75	6043.09	3580.31	4630.71	8689.19	17933.3	12588.7	7202.93
L-Phenylalanine	49652.9	16364.8	89712.7	55972.5	44903.7	86107.6	87796.1	77916.2	40092.5	48336.9	43090.8	136630	77887	67785.4
L-Serine	1619.14	1974.08	1735.08	1285.18	1282.4	2114.96	1093.3	2796.91	885.327	2808.78	1600.85	2367	2517.57	1843.25
L-Sorbose	580.195	1288.17	992.012	2287.43	1453.64	66.4034	1105.35	1486.36	2187.09	1853.34	454.996	3765.69	932.807	491.786
L-Threonine	5151.46	2094.05	10147.9	3242.17	2900.91	4288.33	5560.54	6916.61	3880.88	5384.03	3331.42	14688.8	4520.5	3128.34
L-Tryptophan	909.013	1542.26	856.117	591.82	1481.56	1581.45	516.764	2106.85	1044.72	1194.74	1378.93	3835.82	2380.11	2284.16
L-Tyrosine	2777.69	4101.54	7691.02	5106.46	2336.78	3004.33	5701.24	6494.35	4323.54	7038.95	5072.26	18110.3	3486.82	8125.45
Maleic acid	57039.6	51664.9	46095.9	64123.1	58452.1	40883.6	35523.1	51533.7	42207	61808.3	53534.9	72253.6	38882.4	40635.9
Malonic acid	92757.7	121045	66309.7	80840.2	92901.8	81494.6	139893	64764.4	97721.4	92004.6	75244	68055.8	56392.2	80241.4
Mevalonic acid	3353.6	2161.89	5270.59	1576.78	3237.02	2820.06	3551.21	4131.69	4071.64	5641.63	2606.75	3691.24	3869.45	6906.14
m-Hydroxybenzoic acid	4805.63	6340.23	3982.92	4859.61	5131.11	3406.96	4029.27	4580.27	4437.89	5566.7	4915.51	4982.84	5049.27	6570.21
myo-Inositol	248.4	760.285	201.279	283.526	709.373	209.86	157.623	326.466	619.344	288.706	335.66	880.812	573.116	378.554
N-Acetyl-alpha-D-glucosamine 1-phosphate	4928.95	1607.07	214.427	6287.92	2135.5	2235.91	297.959	4865.81	258.561	4486.92	4179.76	190.102	4349.45	279.797
N-Acetyl-D-glucosamine 6-phosphate	4043.42	4380.66	6948.87	6145.46	5764.71	2267.92	4784.81	5210.48	3224.02	4588.45	4100.01	6691.34	3766.7	2239.45
N-Carbamyl-L-glutamic acid	1387.45	1345.67	749.04	651.023	712.088	378.481	1521.07	607.991	530.704	684.506	1277.06	1352.01	682.27	1283.93
Nicotinic acid	3.50428e+06	3.83846e+06	3.45901e+06	3.12366e+06	3.34528e+06	3.39136e+06	3.36517e+06	3.4366e+06	3.388e+06	3.26048e+06	3.50118e+06	3.19999e+06	3.53099e+06	3.484e+06
Nicotinic acid mononucleotide	1239.34	861.19	281.309	674.579	938.423	762.08	472.509	1280.72	887.307	388.509	64.379	718.293	701.936	590.208
O-Phosphorylethanolamine	37615.1	34408.7	6665.63	10896.8	32741.7	56705.8	25183.5	9949.09	44744.5	28882	46887.4	19438.7	35464.3	20048.3
Phenylpyruvic acid	60739	113222	68681.5	46370.7	78929.8	67752.3	68760.7	107022	56615.7	142716	53033	37088	191517	108727
Phosphoenolpyruvic acid	1347.37	471.822	673.017	2336.76	893.489	5028.77	758.968	1733.96	12222.8	1141.77	1324.17	1074.93	5902.73	7155.47
Pyridoxal 5 phosphate	1270.98	1868.33	924.196	1082.32	891.941	1032.06	1245.16	1014.83	880.233	980.03	1412.16	1201.32	1379.92	1388.81
Pyridoxal hydrochloride	3170.06	196.309	641.112	3134.13	5372.89	1042.94	5491.9	3646.06	165.883	254.541	3258.63	78.7047	376.384	2907.17
Pyridoxamine	2343.08	4837.63	2626.91	7589.32	859.472	3025.23	478.263	1085.3	1430.39	6198.03	6179.08	1523.07	1537.06	3327.72
Pyruvic acid	6758.3	9414.23	6544.4	5475.04	4822.97	7250.44	5888.65	13418	10805.3	8321.87	4622.09	4368.11	14693.4	17644.8
S-5-Adenosyl-L-homocysteine	3815.36	1989.52	4432.63	6213.73	5121.47	5161.75	4496.92	8375.65	3640.79	4266.89	3521.57	6697.36	9791.06	5380.23
Salicylic acid	20401.6	22489.4	20764.1	18635.2	21533.4	19422.4	20223	21544.9	21444.8	21009.8	19117.7	21447.8	18665.8	18494.3
Succinic acid	5.49242e+06	4.70924e+06	2.82117e+06	5.88347e+06	4.37677e+06	8.7923e+06	2.22504e+06	7.037e+06	7.38228e+06	6.94149e+06	4.58791e+06	3.07631e+06	7.82353e+06	7.31128e+06
Taurine	6.29906e+06	6.47988e+06	6.27921e+06	5.40031e+06	6.42267e+06	6.204e+06	6.00532e+06	6.40743e+06	6.41925e+06	6.24596e+06	6.05592e+06	6.32168e+06	6.68671e+06	6.4635e+06
Thymidine	707.172	459.911	555.115	691.391	307.904	781.147	461.67	700.06	1164.11	490.647	568.489	405.514	521.833	933.501
Thymine	5531.89	4491.65	1640.73	1809.95	3337.79	3980.14	2736.84	2250.69	5232.63	2078.27	2761.87	1573.89	4297.06	9091.45
trans-4-Hydroxy-L-proline	1497.15	7874.38	759.246	2724.49	1958.99	4244.53	2063.06	3029.52	2495.22	2943.17	931.896	1030.52	1562.33	1496.8
trans-Aconitic acid	364319	254459	115109	210405	378859	309175	153888	370583	159353	272899	245873	109278	252472	240453
Trehalose	3197.51	4438.53	3212.65	2825.42	3150.66	3310.27	3576.95	3756.59	3284.61	2936.95	2396.66	3574.85	436.572	3791.81
Uracil	82940.6	107503	60407.1	55681	52512.6	57721	41616.1	52253.7	56289.7	74414.9	56085.2	37000.3	100616	74003.2
Uric acid	4650.23	3223.17	2443.8	2547.21	4435.21	2237.84	4105	2236.11	3244.56	3557.36	5993.46	2153.96	3059.53	3965.26
Uridine	477152	393897	351857	655017	328546	500078	269253	442584	319310	237857	381237	290908	338323	459063
Uridine 5′-diphosphogalactose	134124	144785	105938	78237	136111	68914.4	105704	122576	70708.3	95740	134441	77761.7	162288	98004.1
Uridine 5-diphosphate	96163.2	53405	119045	106965	63811.4	77498.8	88707.8	101614	98550	51985.2	85147.5	92571	68627.4	108908
Uridine 5-diphosphoglucose	134124	144785	105938	78237	136111	68914.4	105704	122576	70708.3	95740	134441	77761.7	162288	98004.1
Uridine 5-monophosphate	1.24452e+06	828111	795559	707023	1.10414e+06	879438	851811	909512	1.24397e+06	1.05186e+06	1.04521e+06	993163	907739	1.04447e+06
Uridine 5-triphosphate	1687.84	409.559	2236.1	1264.57	1143.74	854.187	1679.96	2482.75	1524.63	822.092	1125.16	1534.06	646.942	1576.01
Vanillic acid	4453.07	3209.42	2871.95	2975.08	4426.22	2876.03	2593.33	1921.55	1018.99	3725.12	958.266	4128.25	7168.16	3324.05
Xanthine	9103.23	7361.27	971.122	2059.65	6629.41	10117.3	880.766	1695.24	4644.22	4300.19	4898.9	2062.85	7471.97	9060.5
Xanthosine	9674.27	8076.09	4541.91	7837.55	12938.7	8920.31	9510.4	11284	11883.3	9162.65	7715.35	6851.56	14750.9	14340.9
